# Supplementary material for: Highly efficient Agrobacterium rhizogenes-mediated hairy root transformation for gene editing analysis in cotton
Source: Front Plant Sci. 2022 Dec 23;13:1059404. doi: 10.3389/fpls.2022.1059404 (PMC9832336; doi:10.3389/fpls.2022.1059404)
Supplement: Supplementary file 1 [file Table_1.xlsx]

## Sheet: Sheet1
Primers in this experiment
primer name	sequence (5' to 3')
Cas9-F	ACATCGGCACCAACTCTGTG
Cas9-R	AGGTCTGCACCAGCTGGATGAA
VirB-F	TCGGGCACCGTCAGCTTGACG
VIrB-R	GTTAAGAAGATCGCCTATTGT
Hi-TOM-F	GGAGTGAGTACGGTGTGCTGTTATTATGTGGTGCAGTTT
Hi-TOM-R	GAGTTGGATGCTGGATGGATATGTAGCAAAGAACAGGGAA
sg10-F	TGTTATTATGTGGTGCAGTTT
sg10-R	ATATGTAGCAAAGAACAGGGAA
